# Supplementary material for: Healing condition of WATCHMAN surface 2.5 years after implantation observed in cardiac surgery
Source: Eur Heart J Case Rep. 2024 Apr 20;8(4):ytae198. doi: 10.1093/ehjcr/ytae198 (PMC11060099; doi:10.1093/ehjcr/ytae198)
Supplement: ytae198_Supplementary_Data [file ytae198_supplementary_data.zip]

Archive with 8 entries (8 files):
- Supplementary Figure legends.docx
- Supplementary Figure.tif
- Supplementary Video 1.mp4
- Supplementary Video 3.mp4
- Supplementary Video legends.docx
- Supplementary-Video-2.mp4
- Video 1.mp4
- Video 2.mp4
